# Supplementary material for: E-B-ocimene and brood cannibalism: Interplay between a honey bee larval pheromone and brood regulation in summer dearth colonies
Source: PLoS One. 2025 Feb 6;20(2):e0317668. doi: 10.1371/journal.pone.0317668 (PMC11801708; doi:10.1371/journal.pone.0317668)
Supplement: S5 File — (XLSX) [file pone.0317668.s005.xlsx]

## Sheet: 2011 12d worker metrics
treatment	colony	lipid1 (mg)	lipid2 (mg)	lipid3 (mg)		treatment	AVE (mg)	SE
S	S1	611	615	626		Pollen-deprived	773.583	53.5633
S	S2	867	643	1016		Pollen-supplemented	1019.25	38.1737
S	S3	687	912	935
S	S4	784	940	647		colony	AVE (mg)	SE
F	F1	1061	1052	1179		S1	617.333	4.48454
F	F2	845	1154	1019		S2	842	108.399
F	F3	979	1148	1036		S3	844.667	79.1124
F	F4	976	1058	724		S4	790.333	84.6411
						F1	1097.33	40.9159
						F2	1006	89.4371
						F3	1054.33	49.6398
						F4	919.333	100.494
treatment	colony	mass1 (mg)	mass2 (mg)	mass3 (mg)	mass4 (mg)	mass5 (mg)	mass6 (mg)	mass7 (mg)	mass8 (mg)	mass9 (mg)		treatment	AVE (mg)	SE
S	S1	73.546	120.113	88.209	76.84	84.36	102.881	68.225	94.328	89.379		Pollen-deprived	92.8175	2.12028
S	S2	95.626	90.018	97.308	93.076	90.948	99.944	93.568	81.232	86.909		Pollen-supplemented	98.0703	1.05156
S	S3	94.69	90.404	100.828	92.81	104.833	84.259	86.084	91.853	80.53
S	S4	124.612	80.861	99.526	120.47	83.771	89.558	131.8	79.589	78.441		colony	AVE (mg)	SE
F	F1	67.833	86.981	107.515	104.912	91.207	109.272	102.708	90.618	114.797		S1	88.6534	5.30801
F	F2	94.856	83.01	98.746	97.823	87.89	74.454	102.782	103.395	118.543		S2	92.0699	1.88158
F	F3	83.95	107.141	68.003	63.6	130.44	116.556	113.7	95.566	107.835		S3	91.8101	2.57994
F	F4	118.076	107.009	84.511	135.304	105.08	100.368	86.734	91.634	77.682		S4	98.7364	7.11218
												F1	97.3159	4.85565
												F2	95.7221	4.28027
												F3	98.5323	7.55297
												F4	100.711	6.04108
treatment	colony	HPG protein (µg)		treatment	AVE (µg)	SE
S	S1	0		Pollen-deprived	26.0687	11.0231
S	S1	0		Pollen-supplemented	109.206	27.4453
S	S1	24.3
S	S1	22.9		colony	AVE (µg)	SE
S	S2	0		S1	11.8	6.81872
S	S2	7.1		S2	11.875	6.01143
S	S2	28.3		S3	22.3	3.77955
S	S2	12.1		S4	58.3	21.5405
S	S3	14.2		F1	175.7	85.8143
S	S3	31.8		F2	54.775	11.1127
S	S3	24.3		F3	131.3	32.2258
S	S3	18.9		F4	75.05	25.4736
S	S4	33.6
S	S4	122.7
S	S4	35.1
S	S4	41.8
F	F1	85.3
F	F1	161.3
F	F1	421.1
F	F1	35.1
F	F2	72.7
F	F2	69.8
F	F2	24.3
F	F2	52.3
F	F3	146.9
F	F3	59.8
F	F3	106.6
F	F3	211.9
F	F4	66.1
F	F4	145.1
F	F4	66.1
F	F4	22.9

## Sheet: life stages timline
colony	treatment	col	CB1	CB7	CB13
C25	S	1	2052	1226	265		AVE	CB1	CB7	CB13	OL1	OL7	OL13	YL1	YL7	YL13	E1	E7	E13
C26	S	2	1728	1175	804		Pollen-deprived	1970.75	1159	472.75	472.75	0	0	328.75	0	0	400.5	9	5.75
C27	S	3	1905	1128	505		Pollen-supplemented	2105.5	1973.5	2912	452	396	131.5	395.25	794.5	238.5	329.5	888	99.75
C28	S	4	2198	1107	317
C29	F	5	2069	2015	3293		SE	CB1	CB7	CB13	OL1	OL7	OL13	YL1	YL7	YL13	E1	E7	E13
C30	F	6	1863	1551	2760		Pollen-deprived	100.621	26.4733	121.855	45.132	0	0	74.9882	0	0	95.286	4.60072	3.52077
C31	F	7	2324	2346	2903		Pollen-supplemented	96.411	163.059	134.396	66.448	62.6897	59.3542	74.4596	109.172	138.26	45.7357	194.78	16.2654
C32	F	8	2166	1982	2692
colony	tmt	col	OL1	OL7	OL13
C25	S	1	426	0	0
C26	S	2	596	0	0
C27	S	3	389	0	0
C28	S	4	480	0	0
C29	F	5	592	520	240
C30	F	6	354	318	226
C31	F	7	538	484	8
C32	F	8	324	262	52
colony	tmt	col	YL1	YL7	YL13
C25	S	1	478	0	0
C26	S	2	392	0	0
C27	S	3	319	0	0
C28	S	4	126	0	0
C29	F	5	542	1051	397
C30	F	6	208	894	547
C31	F	7	348	572	0
C32	F	8	483	661	10
colony	tmt	col	E1	E7	E13
C25	S	1	624	22	16
C26	S	2	271	2	3
C27	S	3	216	9	0
C28	S	4	491	3	4
C29	F	5	274	1402	109
C30	F	6	325	964	141
C31	F	7	259	518	67
C32	F	8	460	668	82

## Sheet: ocimene emissions
colony	treatment	timepoint	ocimene area	ocimene T0 area	ocimene T/T0			colony	0	6	9	12
F1	F	0	44231.3	44231.3	100			F1	100	159.974	460.773	437.265
F1	F	6	70758.8	44231.3	159.974			F2	100	170.347	1139.92	388.068
F1	F	9	203806	44231.3	460.773			F3	100	173.304	631.902	210.535
F1	F	12	193408	44231.3	437.265			F4	100	122.437	505.525	72.4551
F2	F	0	36925.7	36925.7	100			S1	100	34.9179	98.7546	50.4768
F2	F	6	62901.9	36925.7	170.347			S2	100	59.944	32.7146	81.6634
F2	F	9	420922	36925.7	1139.92			S3	100	144.051	71.6951	44.4992
F2	F	12	143297	36925.7	388.068			S4	100	66.2306	34.1504	31.2074
F3	F	0	60650.5	60650.5	100
F3	F	6	105110	60650.5	173.304		AVE (relative emissions)	Pollen-supplemented	100	156.516	684.529	277.081
F3	F	9	383252	60650.5	631.902		AVE (relative emissions)	Pollen-deprived	100	76.2859	59.3287	51.9617
F3	F	12	127691	60650.5	210.535
F4	F	0	71982.2	71982.2	100		SE	Pollen-supplemented	0	11.7135	156.06	83.8038
F4	F	6	88132.9	71982.2	122.437		SE	Pollen-deprived	0	23.579	15.9415	10.6881
F4	F	9	363888	71982.2	505.525
F4	F	12	52154.8	71982.2	72.4551
S1	S	0	44260.1	44260.1	100
S1	S	6	15454.7	44260.1	34.9179
S1	S	9	43708.9	44260.1	98.7546
S1	S	12	22341.1	44260.1	50.4768
S2	S	0	81672.6	81672.6	100
S2	S	6	48957.8	81672.6	59.944
S2	S	9	26718.9	81672.6	32.7146
S2	S	12	66696.6	81672.6	81.6634
S3	S	0	49754.5	49754.5	100
S3	S	6	71672	49754.5	144.051
S3	S	9	35671.6	49754.5	71.6951
S3	S	12	22140.4	49754.5	44.4992
S4	S	0	72716.6	72716.6	100
S4	S	6	48160.6	72716.6	66.2306
S4	S	9	24833	72716.6	34.1504
S4	S	12	22693	72716.6	31.2074

## Sheet: brood ocimene supplementation
treatment	colony	eggs and larvae		treatment	AVE	SE	n
ocimene	1	525		Ocimene-supplemented	1676.25	212.291	12
ocimene	2	1010		Unsupplemented	325.583	127.741	12
ocimene	4	2492
ocimene	6	1224
ocimene	7	2631
ocimene	10	1755
ocimene	12	2019
ocimene	15	2249
ocimene	19	743
ocimene	20	1388
ocimene	21	2643
ocimene	22	1436
unsupplemented	3	0
unsupplemented	5	582
unsupplemented	8	347
unsupplemented	9	0
unsupplemented	11	0
unsupplemented	13	256
unsupplemented	14	1146
unsupplemented	16	0
unsupplemented	17	0
unsupplemented	18	372
unsupplemented	23	1204
unsupplemented	24	0
